# Supplementary material for: Updated distribution and new emerging populations of Cynometracebuensis F. Seid. (Fabaceae), a critically endangered endemic plant from the Philippines
Source: Biodivers Data J. 2024 Oct 1;12:e132439. doi: 10.3897/BDJ.12.e132439 (PMC11462080; doi:10.3897/BDJ.12.e132439)
Supplement: XML Treatment for Cynometra cebuensis [file BDJ.12.e132439-treatment1.xml]

<!DOCTYPE tp:taxon-treatment
  PUBLIC "-//TaxonX//DTD Taxonomic Treatment Publishing DTD v0 20100105//EN" "tax-treatment-NSO.dtd">
<tp:taxon-treatment xmlns:tp="http://www.plazi.org/taxpub"><tp:treatment-meta><mixed-citation publication-type="journal"><person-group><name><surname>Estrada</surname><given-names>Jeremaiah L.</given-names></name><name><surname>Canonigo</surname><given-names>Claudette I.</given-names></name><name><surname>Gentallan Jr.</surname><given-names>Renerio P.</given-names></name></person-group><article-title>Updated distribution and new emerging populations of <italic><tp:taxon-name><tp:taxon-name-part taxon-name-part-type="genus" reg="Cynometra">Cynometra</tp:taxon-name-part><tp:taxon-name-part taxon-name-part-type="species" reg="cebuensis">cebuensis</tp:taxon-name-part></tp:taxon-name></italic> F. Seid. (<tp:taxon-name><tp:taxon-name-part taxon-name-part-type="family">Fabaceae</tp:taxon-name-part></tp:taxon-name>), a critically endangered endemic plant from the Philippines</article-title><source>Biodivers Data J</source><day>01</day><month>10</month><year>2024</year><volume>12</volume><pub-id pub-id-type="doi">10.3897/BDJ.12.e132439</pub-id></mixed-citation></tp:treatment-meta><tp:nomenclature><tp:taxon-name>
            <object-id xmlns:xlink="http://www.w3.org/1999/xlink" content-type="arpha" xlink:type="simple">70D281D9-9BCE-5785-ADD7-3A2F68574C5B</object-id>
            <tp:taxon-name-part taxon-name-part-type="genus">Cynometra</tp:taxon-name-part>
            <tp:taxon-name-part taxon-name-part-type="species">cebuensis</tp:taxon-name-part>
            <object-id xmlns:xlink="http://www.w3.org/1999/xlink" xlink:type="simple" object-id-type="GBIF">https://www.gbif.org/species/8774275</object-id>
            <object-id xmlns:xlink="http://www.w3.org/1999/xlink" xlink:type="simple" object-id-type="IPNI">https://www.ipni.org/n/77132497-1</object-id>
            <object-id xmlns:xlink="http://www.w3.org/1999/xlink" xlink:type="simple" object-id-type="Open Tree of Life ID">https://tree.opentreeoflife.org/taxonomy/browse?id=7632457</object-id>
            <object-id xmlns:xlink="http://www.w3.org/1999/xlink" xlink:type="simple" object-id-type="Plants of the World Online">https://powo.science.kew.org/taxon/urn:lsid:ipni.org:names:77132497-1</object-id>
            <object-id xmlns:xlink="http://www.w3.org/1999/xlink" xlink:type="simple" object-id-type="WFO Plant List">https://wfoplantlist.org/taxon/wfo-0001443714-2024-06?page=1</object-id>
          </tp:taxon-name><tp:taxon-authority>F. Seidenschwarz 2013</tp:taxon-authority></tp:nomenclature><tp:treatment-sec sec-type="materials"><title>Materials</title><list list-type="alpha-lower" list-content="occurrences"><list-item><p><bold>Type status:</bold> <named-content xmlns:xlink="http://www.w3.org/1999/xlink" content-type="dwc:typeStatus" xlink:type="simple">Holotype</named-content>. <bold>Occurrence:</bold> catalogNumber: <named-content xmlns:xlink="http://www.w3.org/1999/xlink" content-type="dwc:catalogNumber" xlink:type="simple">CYNOC 20240615</named-content>; occurrenceRemarks: <named-content xmlns:xlink="http://www.w3.org/1999/xlink" content-type="dwc:occurrenceRemarks" xlink:type="simple">Minglanilla, Cebu</named-content>; recordedBy: <named-content xmlns:xlink="http://www.w3.org/1999/xlink" content-type="dwc:recordedBy" xlink:type="simple">Jeremaiah L. Estrada</named-content>; individualCount: <named-content xmlns:xlink="http://www.w3.org/1999/xlink" content-type="dwc:individualCount" xlink:type="simple">17</named-content>; lifeStage: <named-content xmlns:xlink="http://www.w3.org/1999/xlink" content-type="dwc:lifeStage" xlink:type="simple">wildling</named-content>; reproductiveCondition: <named-content xmlns:xlink="http://www.w3.org/1999/xlink" content-type="dwc:reproductiveCondition" xlink:type="simple">non-reproductive</named-content>; establishmentMeans: <named-content xmlns:xlink="http://www.w3.org/1999/xlink" content-type="dwc:establishmentMeans" xlink:type="simple">endemic</named-content>; occurrenceStatus: <named-content xmlns:xlink="http://www.w3.org/1999/xlink" content-type="dwc:occurrenceStatus" xlink:type="simple">present</named-content>; preparations: <named-content xmlns:xlink="http://www.w3.org/1999/xlink" content-type="dwc:preparations" xlink:type="simple">pressing/drying</named-content>; disposition: <named-content xmlns:xlink="http://www.w3.org/1999/xlink" content-type="dwc:disposition" xlink:type="simple">critically endangered</named-content>; occurrenceID: <named-content xmlns:xlink="http://www.w3.org/1999/xlink" content-type="dwc:occurrenceID" xlink:type="simple">E6F92D2F-8E39-5E6F-BD96-F97FCBD76A92</named-content>; <bold>Taxon:</bold> taxonID: <named-content xmlns:xlink="http://www.w3.org/1999/xlink" content-type="dwc:taxonID" xlink:type="simple">Native</named-content>; scientificNameID: <named-content xmlns:xlink="http://www.w3.org/1999/xlink" content-type="dwc:scientificNameID" xlink:type="simple">https://powo.science.kew.org/taxon/urn:lsid:ipni.org:names:77132497-1#higher-classification</named-content>; acceptedNameUsageID: <named-content xmlns:xlink="http://www.w3.org/1999/xlink" content-type="dwc:acceptedNameUsageID" xlink:type="simple">https://powo.science.kew.org/taxon/urn:lsid:ipni.org:names:77132497-1#higher-classification</named-content>; scientificName: <named-content xmlns:xlink="http://www.w3.org/1999/xlink" content-type="dwc:scientificName" xlink:type="simple"><italic><tp:taxon-name><tp:taxon-name-part taxon-name-part-type="genus" reg="Cynometra">Cynometra</tp:taxon-name-part><tp:taxon-name-part taxon-name-part-type="species" reg="cebuensis">cebuensis</tp:taxon-name-part></tp:taxon-name></italic></named-content>; acceptedNameUsage: <named-content xmlns:xlink="http://www.w3.org/1999/xlink" content-type="dwc:acceptedNameUsage" xlink:type="simple"><italic><tp:taxon-name><tp:taxon-name-part taxon-name-part-type="genus" reg="Cynometra">Cynometra</tp:taxon-name-part><tp:taxon-name-part taxon-name-part-type="species" reg="cebuensis">cebuensis</tp:taxon-name-part></tp:taxon-name></italic> F. Seid</named-content>; parentNameUsage: <named-content xmlns:xlink="http://www.w3.org/1999/xlink" content-type="dwc:parentNameUsage" xlink:type="simple"><tp:taxon-name><tp:taxon-name-part taxon-name-part-type="family">Fabaceae</tp:taxon-name-part></tp:taxon-name></named-content>; originalNameUsage: <named-content xmlns:xlink="http://www.w3.org/1999/xlink" content-type="dwc:originalNameUsage" xlink:type="simple"><italic><tp:taxon-name><tp:taxon-name-part taxon-name-part-type="genus" reg="Cynometra">Cynometra</tp:taxon-name-part><tp:taxon-name-part taxon-name-part-type="species" reg="cebuensis">cebuensis</tp:taxon-name-part></tp:taxon-name></italic> F. Seid</named-content>; nameAccordingTo: <named-content xmlns:xlink="http://www.w3.org/1999/xlink" content-type="dwc:nameAccordingTo" xlink:type="simple">Seidenschwarz F (2013) <italic><tp:taxon-name><tp:taxon-name-part taxon-name-part-type="genus" reg="Cynometra">Cynometra</tp:taxon-name-part><tp:taxon-name-part taxon-name-part-type="species" reg="cebuensis">cebuensis</tp:taxon-name-part></tp:taxon-name></italic>, a new species of <tp:taxon-name><tp:taxon-name-part taxon-name-part-type="family">Leguminosae</tp:taxon-name-part></tp:taxon-name> (Caesalpiniodeae) from the Philippines. Blumea 58: 19-20.</named-content>; namePublishedIn: <named-content xmlns:xlink="http://www.w3.org/1999/xlink" content-type="dwc:namePublishedIn" xlink:type="simple">Seidenschwarz F (2013) <italic><tp:taxon-name><tp:taxon-name-part taxon-name-part-type="genus" reg="Cynometra">Cynometra</tp:taxon-name-part><tp:taxon-name-part taxon-name-part-type="species" reg="cebuensis">cebuensis</tp:taxon-name-part></tp:taxon-name></italic>, a new species of <tp:taxon-name><tp:taxon-name-part taxon-name-part-type="family">Leguminosae</tp:taxon-name-part></tp:taxon-name> (Caesalpiniodeae) from the Philippines. Blumea 58: 19-20.</named-content>; higherClassification: <named-content xmlns:xlink="http://www.w3.org/1999/xlink" content-type="dwc:higherClassification" xlink:type="simple"><tp:taxon-name><tp:taxon-name-part taxon-name-part-type="kingdom">Plantae</tp:taxon-name-part></tp:taxon-name></named-content>; kingdom: <named-content xmlns:xlink="http://www.w3.org/1999/xlink" content-type="dwc:kingdom" xlink:type="simple"><tp:taxon-name><tp:taxon-name-part taxon-name-part-type="kingdom">Plantae</tp:taxon-name-part></tp:taxon-name></named-content>; phylum: <named-content xmlns:xlink="http://www.w3.org/1999/xlink" content-type="dwc:phylum" xlink:type="simple"><tp:taxon-name><tp:taxon-name-part taxon-name-part-type="phylum">Streptophyta</tp:taxon-name-part></tp:taxon-name></named-content>; class: <named-content xmlns:xlink="http://www.w3.org/1999/xlink" content-type="dwc:class" xlink:type="simple"><tp:taxon-name><tp:taxon-name-part taxon-name-part-type="class">Equisetopsida</tp:taxon-name-part></tp:taxon-name></named-content>; order: <named-content xmlns:xlink="http://www.w3.org/1999/xlink" content-type="dwc:order" xlink:type="simple"><tp:taxon-name><tp:taxon-name-part taxon-name-part-type="order">Fabales</tp:taxon-name-part></tp:taxon-name></named-content>; family: <named-content xmlns:xlink="http://www.w3.org/1999/xlink" content-type="dwc:family" xlink:type="simple"><tp:taxon-name><tp:taxon-name-part taxon-name-part-type="family">Fabaceae</tp:taxon-name-part></tp:taxon-name></named-content>; genus: <named-content xmlns:xlink="http://www.w3.org/1999/xlink" content-type="dwc:genus" xlink:type="simple"><tp:taxon-name><tp:taxon-name-part taxon-name-part-type="genus">Cynometra</tp:taxon-name-part></tp:taxon-name></named-content>; specificEpithet: <named-content xmlns:xlink="http://www.w3.org/1999/xlink" content-type="dwc:specificEpithet" xlink:type="simple"><italic><tp:taxon-name><tp:taxon-name-part taxon-name-part-type="genus" reg="Cynometra"/><tp:taxon-name-part taxon-name-part-type="species" reg="cebuensis">cebuensis</tp:taxon-name-part></tp:taxon-name></italic></named-content>; taxonRank: <named-content xmlns:xlink="http://www.w3.org/1999/xlink" content-type="dwc:taxonRank" xlink:type="simple">species</named-content>; verbatimTaxonRank: <named-content xmlns:xlink="http://www.w3.org/1999/xlink" content-type="dwc:verbatimTaxonRank" xlink:type="simple">species</named-content>; scientificNameAuthorship: <named-content xmlns:xlink="http://www.w3.org/1999/xlink" content-type="dwc:scientificNameAuthorship" xlink:type="simple">Seidenschwarz</named-content>; vernacularName: <named-content xmlns:xlink="http://www.w3.org/1999/xlink" content-type="dwc:vernacularName" xlink:type="simple">Nipot-nipot</named-content>; nomenclaturalCode: <named-content xmlns:xlink="http://www.w3.org/1999/xlink" content-type="dwc:nomenclaturalCode" xlink:type="simple">ICN</named-content>; taxonomicStatus: <named-content xmlns:xlink="http://www.w3.org/1999/xlink" content-type="dwc:taxonomicStatus" xlink:type="simple">Accepted</named-content>; taxonRemarks: <named-content xmlns:xlink="http://www.w3.org/1999/xlink" content-type="dwc:taxonRemarks" xlink:type="simple">Accepted name</named-content>; <bold>Location:</bold> continent: <named-content xmlns:xlink="http://www.w3.org/1999/xlink" content-type="dwc:continent" xlink:type="simple">Asia</named-content>; island: <named-content xmlns:xlink="http://www.w3.org/1999/xlink" content-type="dwc:island" xlink:type="simple">Cebu</named-content>; country: <named-content xmlns:xlink="http://www.w3.org/1999/xlink" content-type="dwc:country" xlink:type="simple">Philippines</named-content>; stateProvince: <named-content xmlns:xlink="http://www.w3.org/1999/xlink" content-type="dwc:stateProvince" xlink:type="simple">Cebu</named-content>; municipality: <named-content xmlns:xlink="http://www.w3.org/1999/xlink" content-type="dwc:municipality" xlink:type="simple">Minglanilla</named-content>; locality: <named-content xmlns:xlink="http://www.w3.org/1999/xlink" content-type="dwc:locality" xlink:type="simple">Camp 7, Minglanilla, Cebu, Philippines</named-content>; verbatimElevation: <named-content xmlns:xlink="http://www.w3.org/1999/xlink" content-type="dwc:verbatimElevation" xlink:type="simple">450</named-content>; minimumElevationInMeters: <named-content xmlns:xlink="http://www.w3.org/1999/xlink" content-type="dwc:minimumElevationInMeters" xlink:type="simple">400</named-content>; maximumElevationInMeters: <named-content xmlns:xlink="http://www.w3.org/1999/xlink" content-type="dwc:maximumElevationInMeters" xlink:type="simple">600</named-content>; verbatimCoordinates: <named-content xmlns:xlink="http://www.w3.org/1999/xlink" content-type="dwc:verbatimCoordinates" xlink:type="simple">10°19'35"N 123°46'26"E</named-content>; verbatimLatitude: <named-content xmlns:xlink="http://www.w3.org/1999/xlink" content-type="dwc:verbatimLatitude" xlink:type="simple">10°19'35"N</named-content>; verbatimLongitude: <named-content xmlns:xlink="http://www.w3.org/1999/xlink" content-type="dwc:verbatimLongitude" xlink:type="simple">123°46'26"E</named-content>; verbatimCoordinateSystem: <named-content xmlns:xlink="http://www.w3.org/1999/xlink" content-type="dwc:verbatimCoordinateSystem" xlink:type="simple">Degrees, minutes, seconds,</named-content>; decimalLatitude: <named-content xmlns:xlink="http://www.w3.org/1999/xlink" content-type="dwc:decimalLatitude" xlink:type="simple">10.3243</named-content>; decimalLongitude: <named-content xmlns:xlink="http://www.w3.org/1999/xlink" content-type="dwc:decimalLongitude" xlink:type="simple">123.7755</named-content>; georeferenceProtocol: <named-content xmlns:xlink="http://www.w3.org/1999/xlink" content-type="dwc:georeferenceProtocol" xlink:type="simple">Georeferencing Quick Reference Guide (Zermoglio et al. 2020, https://doi.org/10.35035/e09p-h128)</named-content>; <bold>Identification:</bold> identificationID: <named-content xmlns:xlink="http://www.w3.org/1999/xlink" content-type="dwc:identificationID" xlink:type="simple"><tp:taxon-name><tp:taxon-name-part taxon-name-part-type="genus" reg="Cynometra">Cynometra</tp:taxon-name-part><tp:taxon-name-part taxon-name-part-type="species" reg="cebuensis">cebuensis</tp:taxon-name-part></tp:taxon-name></named-content>; identifiedBy: <named-content xmlns:xlink="http://www.w3.org/1999/xlink" content-type="dwc:identifiedBy" xlink:type="simple">Jeremaiah L. Estrada</named-content>; dateIdentified: <named-content xmlns:xlink="http://www.w3.org/1999/xlink" content-type="dwc:dateIdentified" xlink:type="simple">2024-06-15, 10:10 AM</named-content>; identificationReferences: <named-content xmlns:xlink="http://www.w3.org/1999/xlink" content-type="dwc:identificationReferences" xlink:type="simple">Seidenschwarz F (2013) <tp:taxon-name><tp:taxon-name-part taxon-name-part-type="genus" reg="Cynometra">Cynometra</tp:taxon-name-part><tp:taxon-name-part taxon-name-part-type="species" reg="cebuensis">cebuensis</tp:taxon-name-part></tp:taxon-name>, a new species of <tp:taxon-name><tp:taxon-name-part taxon-name-part-type="family">Leguminosae</tp:taxon-name-part></tp:taxon-name> (Caesalpiniodeae) from the Philippines. Blumea 58: 19-20.</named-content>; <bold>Event:</bold> eventID: <named-content xmlns:xlink="http://www.w3.org/1999/xlink" content-type="dwc:eventID" xlink:type="simple">\</named-content>; samplingProtocol: <named-content xmlns:xlink="http://www.w3.org/1999/xlink" content-type="dwc:samplingProtocol" xlink:type="simple">Observation</named-content>; samplingEffort: <named-content xmlns:xlink="http://www.w3.org/1999/xlink" content-type="dwc:samplingEffort" xlink:type="simple">3 observer hours</named-content>; eventDate: <named-content xmlns:xlink="http://www.w3.org/1999/xlink" content-type="dwc:eventDate" xlink:type="simple">06-15-24</named-content>; eventTime: <named-content xmlns:xlink="http://www.w3.org/1999/xlink" content-type="dwc:eventTime" xlink:type="simple">10:00 AM</named-content>; startDayOfYear: <named-content xmlns:xlink="http://www.w3.org/1999/xlink" content-type="dwc:startDayOfYear" xlink:type="simple">01-01-24</named-content>; endDayOfYear: <named-content xmlns:xlink="http://www.w3.org/1999/xlink" content-type="dwc:endDayOfYear" xlink:type="simple">12-31-24</named-content>; year: <named-content xmlns:xlink="http://www.w3.org/1999/xlink" content-type="dwc:year" xlink:type="simple">2024</named-content>; month: <named-content xmlns:xlink="http://www.w3.org/1999/xlink" content-type="dwc:month" xlink:type="simple">6</named-content>; day: <named-content xmlns:xlink="http://www.w3.org/1999/xlink" content-type="dwc:day" xlink:type="simple">15</named-content>; verbatimEventDate: <named-content xmlns:xlink="http://www.w3.org/1999/xlink" content-type="dwc:verbatimEventDate" xlink:type="simple">15-Jun-24</named-content>; habitat: <named-content xmlns:xlink="http://www.w3.org/1999/xlink" content-type="dwc:habitat" xlink:type="simple">Dry forest over limestone</named-content>; eventRemarks: <named-content xmlns:xlink="http://www.w3.org/1999/xlink" content-type="dwc:eventRemarks" xlink:type="simple">The species grows in dry forest over limestone. Several wildlings were identified.</named-content>; <bold>Record Level:</bold> type: <named-content xmlns:xlink="http://www.w3.org/1999/xlink" content-type="dwc:type" xlink:type="simple">Living plant</named-content>; language: <named-content xmlns:xlink="http://www.w3.org/1999/xlink" content-type="dwc:language" xlink:type="simple">en</named-content>; rightsHolder: <named-content xmlns:xlink="http://www.w3.org/1999/xlink" content-type="dwc:rightsHolder" xlink:type="simple">Jeremaiah L. Estrada</named-content>; institutionID: <named-content xmlns:xlink="http://www.w3.org/1999/xlink" content-type="dwc:institutionID" xlink:type="simple">UPLB Philippine Herbarium of Cultivated Plants</named-content>; collectionID: <named-content xmlns:xlink="http://www.w3.org/1999/xlink" content-type="dwc:collectionID" xlink:type="simple">Estrada and Canonigo 004</named-content>; institutionCode: <named-content xmlns:xlink="http://www.w3.org/1999/xlink" content-type="dwc:institutionCode" xlink:type="simple">UPLB</named-content>; collectionCode: <named-content xmlns:xlink="http://www.w3.org/1999/xlink" content-type="dwc:collectionCode" xlink:type="simple">Plant</named-content>; ownerInstitutionCode: <named-content xmlns:xlink="http://www.w3.org/1999/xlink" content-type="dwc:ownerInstitutionCode" xlink:type="simple">UPLB</named-content>; basisOfRecord: <named-content xmlns:xlink="http://www.w3.org/1999/xlink" content-type="dwc:basisOfRecord" xlink:type="simple">PreservedSpecimen</named-content></p></list-item></list></tp:treatment-sec><tp:treatment-sec sec-type="Description"><title>Description</title><p><bold>Morphology</bold>: The species is a treelet reaching up to approximately 12 m in height with no buttresses. The leaves are composed of (3–)4–6 leaflets arranged in pairs; the petioles are rugose, measuring 5–7 mm in length and both the rachis and petioles are covered in hairs. The leaflets are attached directly to the stem, dark green and have an ovate to oblong form, measuring between 2–5(–6) cm in length and 0.8–1.5(–2.2) cm in width. The leaflets feature a deeply notched tip and an asymmetrical base, with the acroscopic side being wedge-shaped or cuneate and the basiscopic side rounded or auriculate. The midrib is positioned 5–7 mm from the acroscopic edge and gives rise to 7–9 pairs of lateral veins. The margin of the leaflets is thickened (<xref ref-type="bibr" rid="B11377719">Seidenschwarz 2013</xref>, <xref ref-type="bibr" rid="B11377751">Lillo et al. 2023</xref>) (Fig. <xref ref-type="fig" rid="F11815754">1</xref>).</p></tp:treatment-sec><tp:treatment-sec sec-type="Distribution"><title>Distribution</title><p>Cebu Island, Philippines. Tabunan Forest, Cebu City; Mt. Kapayas, Carmen, Cebu; Boljoon, Cebu; Mt. Lantoy, Argao, Cebu; Camp 7, Minglanilla, Cebu* (new record) (Table <xref ref-type="table" rid="T11378206">1</xref>; Fig. <xref ref-type="fig" rid="F11815807">2</xref>).</p></tp:treatment-sec><tp:treatment-sec sec-type="Ecology"><title>Ecology</title><p>In contrast to its closely-related species, such as <italic><tp:taxon-name><tp:taxon-name-part taxon-name-part-type="genus" reg="Cynometra">Cynometra</tp:taxon-name-part><tp:taxon-name-part taxon-name-part-type="species" reg="copelandii">copelandii</tp:taxon-name-part></tp:taxon-name></italic> and <italic><tp:taxon-name><tp:taxon-name-part taxon-name-part-type="genus" reg="Cynometra">Cynometra</tp:taxon-name-part><tp:taxon-name-part taxon-name-part-type="species" reg="warbugyii">warbugyii</tp:taxon-name-part></tp:taxon-name></italic>, which thrive near waterbodies (<xref ref-type="bibr" rid="B11377719">Seidenschwarz 2013</xref>, <xref ref-type="bibr" rid="B11377751">Lillo et al. 2023</xref>), this species specifically flourishes in dry forests over limestone terrain at elevations of 400 m above sea level or higher. For the phenology of the species, flowering season occurs during the onset of the dry season, from March to April. Flowers are reported to last only a few days, which may be due to inadequate or rapid pollination, environmental conditions and photoperiodism. Its fruits are reported to develop within 3 months and fall from the trees in July (<xref ref-type="bibr" rid="B11377719">Seidenschwarz 2013</xref>). Wildlings were discovered thriving in shaded areas of the forest, alongside other forest species. New populations of <italic><tp:taxon-name><tp:taxon-name-part taxon-name-part-type="genus" reg="Cynometra">C.</tp:taxon-name-part><tp:taxon-name-part taxon-name-part-type="species" reg="cebuensis">cebuensis</tp:taxon-name-part></tp:taxon-name></italic> were discovered in Mt. Lantoy, Argao, Cebu (Fig. <xref ref-type="fig" rid="F11815818">3</xref>); however, a larger population was found in Camp 7, Minglanilla, Cebu. Eighteen (18) wildlings were identified in Minglanilla during fieldwork in June 2024 (Fig. <xref ref-type="fig" rid="F11815829">4</xref>).</p></tp:treatment-sec><tp:treatment-sec sec-type="Conservation"><title>Conservation</title><p><italic><tp:taxon-name><tp:taxon-name-part taxon-name-part-type="genus" reg="Cynometra">Cynometra</tp:taxon-name-part><tp:taxon-name-part taxon-name-part-type="species" reg="cebuensis">cebuensis</tp:taxon-name-part></tp:taxon-name></italic> was previously assessed for the IUCN Red List of Threatened Species in 2021. It was listed as Critically Endangered under criteria B1ab(iii) and 2ab(iii) due to its restricted geographic range, limited occurrence and habitat degradation brought about by non-regulated timber harvesting, land conversion and urbanisation. The forests over limestone where the species grows are surrounded by residential and agricultural areas, making its population highly vulnerable to anthropogenic activities and fires during the dry months (March to April).</p></tp:treatment-sec><tp:treatment-sec sec-type="Biology"><title>Biology</title><p><italic><tp:taxon-name><tp:taxon-name-part taxon-name-part-type="genus" reg="Cynometra">C.</tp:taxon-name-part><tp:taxon-name-part taxon-name-part-type="species" reg="cebuensis">cebuensis</tp:taxon-name-part></tp:taxon-name></italic> is known for its slow growth rate. Flowers typically develop nine years after planting <italic>in situ</italic>. After ten years, the species reaches an average height of up to 8 m and an average stem diameter of 9 cm. Additionally, it produces distinct pink, single-branched tassels several times a year (<xref ref-type="bibr" rid="B11377719">Seidenschwarz 2013</xref>).</p></tp:treatment-sec><tp:treatment-sec sec-type="Notes"><title>Notes</title><p>No fertile specimens were observed or collected during the study period in Argao and Minglanilla, Cebu. Voucher specimens were deposited at the Philippine Herbarium for Cultivated Plants at the Institute of Crop Science, College of Agriculture and Food Science, University of the Philippines Los Baños.</p></tp:treatment-sec><tp:treatment-sec><!--Section generated to contain objects referenced in tp:taxon-treatment.--><fig id="F11815754" position="float" orientation="portrait"><object-id xmlns:xlink="http://www.w3.org/1999/xlink" content-type="arpha" xlink:type="simple">60183AFB-6F7C-5905-8BAE-E9AB26F0B738</object-id><object-id xmlns:xlink="http://www.w3.org/1999/xlink" content-type="doi" xlink:type="simple">10.3897/BDJ.12.e132439.figure1</object-id><label>Figure 1.</label><caption><p><italic><tp:taxon-name><tp:taxon-name-part taxon-name-part-type="genus" reg="Cynometra">Cynometra</tp:taxon-name-part><tp:taxon-name-part taxon-name-part-type="species" reg="cebuensis">cebuensis</tp:taxon-name-part></tp:taxon-name></italic> wildling from the forests of Argao and Minglanilla, Cebu (A) in its natural habitat showing its branch (B) and leaflets (adaxial, abaxial) (C-D).</p></caption><graphic xmlns:xlink="http://www.w3.org/1999/xlink" xlink:href="bdj-12-e132439-g001.png" position="float" id="oo_1090537.png" orientation="portrait" xlink:type="simple"><uri content-type="original_file" xlink:type="simple">https://binary.pensoft.net/fig/1090537</uri></graphic></fig><table-wrap id="T11378206" position="float" orientation="portrait"><label>Table 1.</label><caption><p>Distribution and coordinates of <italic><tp:taxon-name><tp:taxon-name-part taxon-name-part-type="genus" reg="Cynometra">Cynometra</tp:taxon-name-part><tp:taxon-name-part taxon-name-part-type="species" reg="cebuensis">cebuensis</tp:taxon-name-part></tp:taxon-name></italic> F. Seid. in the different municipalities of Cebu Island, Philippines.</p></caption><table rules="all" border="1"><tbody><tr><td rowspan="1" colspan="1">
              <bold>Location</bold>
            </td><td rowspan="1" colspan="1">
              <bold>Latitude</bold>
            </td><td rowspan="1" colspan="1">
              <bold>Longitude</bold>
            </td><td rowspan="1" colspan="1">
              <bold>References</bold>
            </td></tr><tr><td rowspan="1" colspan="1">Tabunan Forest, Cebu City</td><td rowspan="1" colspan="1">
              <named-content xmlns:xlink="http://www.w3.org/1999/xlink" content-type="dwc:verbatimCoordinates" xlink:type="simple">10.44005</named-content>
            </td><td rowspan="1" colspan="1">
              <named-content xmlns:xlink="http://www.w3.org/1999/xlink" content-type="dwc:verbatimCoordinates" xlink:type="simple">123.8271</named-content>
            </td><td rowspan="1" colspan="1">
              <xref ref-type="bibr" rid="B11377719">Seidenschwarz (2013)</xref>
            </td></tr><tr><td rowspan="1" colspan="1">Brgy. Cansuje/Mt. Lantoy, Argao, Cebu</td><td rowspan="1" colspan="1">
              <named-content xmlns:xlink="http://www.w3.org/1999/xlink" content-type="dwc:verbatimCoordinates" xlink:type="simple">9.9025</named-content>
            </td><td rowspan="1" colspan="1">
              <named-content xmlns:xlink="http://www.w3.org/1999/xlink" content-type="dwc:verbatimCoordinates" xlink:type="simple">123.5297</named-content>
            </td><td rowspan="1" colspan="1"><xref ref-type="bibr" rid="B11379915">Pelser and Barcelona (2017)</xref>, <xref ref-type="bibr" rid="B11377751">Lillo et al. (2023)</xref></td></tr><tr><td rowspan="1" colspan="1">Boljoon, Cebu</td><td rowspan="1" colspan="1">
              <named-content xmlns:xlink="http://www.w3.org/1999/xlink" content-type="dwc:verbatimCoordinates" xlink:type="simple">9.685556</named-content>
            </td><td rowspan="1" colspan="1">
              <named-content xmlns:xlink="http://www.w3.org/1999/xlink" content-type="dwc:verbatimCoordinates" xlink:type="simple">123.4246</named-content>
            </td><td rowspan="1" colspan="1">
              <xref ref-type="bibr" rid="B11379923">Pelser and Barcelona (2018)</xref>
            </td></tr><tr><td rowspan="1" colspan="1">Mt. Kapayas, Carmen, Cebu</td><td rowspan="1" colspan="1">
              <named-content xmlns:xlink="http://www.w3.org/1999/xlink" content-type="dwc:verbatimCoordinates" xlink:type="simple">10.64531</named-content>
            </td><td rowspan="1" colspan="1">
              <named-content xmlns:xlink="http://www.w3.org/1999/xlink" content-type="dwc:verbatimCoordinates" xlink:type="simple">123.9381</named-content>
            </td><td rowspan="1" colspan="1">
              <xref ref-type="bibr" rid="B11377830">Lillo et al. (2021)</xref>
            </td></tr><tr><td rowspan="1" colspan="1">Camp 7, Minglanilla, Cebu</td><td rowspan="1" colspan="1">
              <named-content xmlns:xlink="http://www.w3.org/1999/xlink" content-type="dwc:verbatimCoordinates" xlink:type="simple">10.3243</named-content>
            </td><td rowspan="1" colspan="1">
              <named-content xmlns:xlink="http://www.w3.org/1999/xlink" content-type="dwc:verbatimCoordinates" xlink:type="simple">123.7756</named-content>
            </td><td rowspan="1" colspan="1">This study</td></tr></tbody></table></table-wrap><fig id="F11815807" position="float" orientation="portrait"><object-id xmlns:xlink="http://www.w3.org/1999/xlink" content-type="arpha" xlink:type="simple">02E742EE-834B-5114-8893-86A5C5C038A1</object-id><object-id xmlns:xlink="http://www.w3.org/1999/xlink" content-type="doi" xlink:type="simple">10.3897/BDJ.12.e132439.figure2</object-id><label>Figure 2.</label><caption><p>The updated distribution map of <italic><tp:taxon-name><tp:taxon-name-part taxon-name-part-type="genus" reg="Cynometra">Cynometra</tp:taxon-name-part><tp:taxon-name-part taxon-name-part-type="species" reg="cebuensis">cebuensis</tp:taxon-name-part></tp:taxon-name></italic> in the Philippines with a new distribution record.</p></caption><graphic xmlns:xlink="http://www.w3.org/1999/xlink" xlink:href="bdj-12-e132439-g002.png" position="float" id="oo_1090539.png" orientation="portrait" xlink:type="simple"><uri content-type="original_file" xlink:type="simple">https://binary.pensoft.net/fig/1090539</uri></graphic></fig><fig id="F11815818" position="float" orientation="portrait"><object-id xmlns:xlink="http://www.w3.org/1999/xlink" content-type="arpha" xlink:type="simple">71797DCB-99DF-5909-AB57-CAA6802A0B12</object-id><object-id xmlns:xlink="http://www.w3.org/1999/xlink" content-type="doi" xlink:type="simple">10.3897/BDJ.12.e132439.figure3</object-id><label>Figure 3.</label><caption><p>Population of <italic><tp:taxon-name><tp:taxon-name-part taxon-name-part-type="genus" reg="Cynometra">Cynometra</tp:taxon-name-part><tp:taxon-name-part taxon-name-part-type="species" reg="cebuensis">cebuensis</tp:taxon-name-part></tp:taxon-name></italic> in Argao, Cebu.</p></caption><graphic xmlns:xlink="http://www.w3.org/1999/xlink" xlink:href="bdj-12-e132439-g003.png" position="float" id="oo_1090540.png" orientation="portrait" xlink:type="simple"><uri content-type="original_file" xlink:type="simple">https://binary.pensoft.net/fig/1090540</uri></graphic></fig><fig id="F11815829" position="float" orientation="portrait"><object-id xmlns:xlink="http://www.w3.org/1999/xlink" content-type="arpha" xlink:type="simple">601382C2-DFD1-5CB7-8BC7-26148077A6FA</object-id><object-id xmlns:xlink="http://www.w3.org/1999/xlink" content-type="doi" xlink:type="simple">10.3897/BDJ.12.e132439.figure4</object-id><label>Figure 4.</label><caption><p>New emerging population of <italic><tp:taxon-name><tp:taxon-name-part taxon-name-part-type="genus" reg="Cynometra">Cynometra</tp:taxon-name-part><tp:taxon-name-part taxon-name-part-type="species" reg="cebuensis">cebuensis</tp:taxon-name-part></tp:taxon-name></italic> in Camp 7, Minglanilla, Cebu.</p></caption><graphic xmlns:xlink="http://www.w3.org/1999/xlink" xlink:href="bdj-12-e132439-g004.png" position="float" id="oo_1090541.png" orientation="portrait" xlink:type="simple"><uri content-type="original_file" xlink:type="simple">https://binary.pensoft.net/fig/1090541</uri></graphic></fig></tp:treatment-sec><ref-list><ref id="B11377719"><element-citation xmlns:xlink="http://www.w3.org/1999/xlink" publication-type="article" xlink:type="simple"><person-group person-group-type="author"><name name-style="western"><surname>Seidenschwarz</surname><given-names>F.</given-names></name></person-group><year>2013</year><article-title><italic><tp:taxon-name><tp:taxon-name-part taxon-name-part-type="genus" reg="Cynometra">Cynometra</tp:taxon-name-part><tp:taxon-name-part taxon-name-part-type="species" reg="cebuensis">cebuensis</tp:taxon-name-part></tp:taxon-name></italic>, a new species of <tp:taxon-name><tp:taxon-name-part taxon-name-part-type="family">Leguminosae</tp:taxon-name-part></tp:taxon-name> (<tp:taxon-name><tp:taxon-name-part taxon-name-part-type="subfamily">Caesalpinioideae</tp:taxon-name-part></tp:taxon-name>) from the Philippines</article-title><source>Blumea</source><volume>58</volume><fpage>18</fpage><lpage>20</lpage><pub-id pub-id-type="doi">10.3767/000651913X669013</pub-id></element-citation></ref><ref id="B11377751"><element-citation xmlns:xlink="http://www.w3.org/1999/xlink" publication-type="article" xlink:type="simple"><person-group person-group-type="author"><name name-style="western"><surname>Lillo</surname><given-names>Edgardo P.</given-names></name><name name-style="western"><surname>Malaki</surname><given-names>Archiebald B.</given-names></name><name name-style="western"><surname>Alcazar</surname><given-names>Steve Michael T.</given-names></name><name name-style="western"><surname>Chavez</surname><given-names>Maria Levy M.</given-names></name><name name-style="western"><surname>Canarijo III</surname><given-names>Demetrio M.</given-names></name><name name-style="western"><surname>Pantinople</surname><given-names>Erwin M.</given-names></name><name name-style="western"><surname>Redoblado</surname><given-names>Bernardo R.</given-names></name><name name-style="western"><surname>Margate</surname><given-names>Marvin A.</given-names></name><name name-style="western"><surname>Diaz</surname><given-names>John Lou</given-names></name><name name-style="western"><surname>Flores</surname><given-names>Kristel May C.</given-names></name><name name-style="western"><surname>Lillo</surname><given-names>Jessa Marie P.</given-names></name><name name-style="western"><surname>Gonzaga</surname><given-names>Christine Faye O.</given-names></name><name name-style="western"><surname>Rosales</surname><given-names>Raamah</given-names></name><name name-style="western"><surname>Almirante</surname><given-names>Arnaldo</given-names></name><name name-style="western"><surname>Tomol</surname><given-names>Christine Joy</given-names></name></person-group><year>2023</year><article-title>Assessing the taxonomic identity and distribution of endemic and critically endangered <italic><tp:taxon-name><tp:taxon-name-part taxon-name-part-type="genus" reg="Cynometra">Cynometra</tp:taxon-name-part><tp:taxon-name-part taxon-name-part-type="species" reg="cebuensis">cebuensis</tp:taxon-name-part></tp:taxon-name></italic> F. Seid. (<tp:taxon-name><tp:taxon-name-part taxon-name-part-type="family">Fabaceae</tp:taxon-name-part></tp:taxon-name>) in Cebu Island, Philippines</article-title><source>Biodiversitas Journal of Biological Diversity</source><volume>24</volume><issue>9</issue><fpage>4854</fpage><lpage>4861</lpage><pub-id pub-id-type="doi">10.13057/biodiv/d240927</pub-id></element-citation></ref><ref id="B11379915"><element-citation xmlns:xlink="http://www.w3.org/1999/xlink" publication-type="website" xlink:type="simple"><person-group person-group-type="author"><name name-style="western"><surname>Pelser</surname><given-names>PB</given-names></name><name name-style="western"><surname>Barcelona</surname><given-names>JF</given-names></name></person-group><article-title>PhytoImages</article-title><uri xlink:type="simple">http://www.phytoimages.siu.edu/imgs/pelserpb/r/Fabaceae_Cynometra_cebuensis_123027.html</uri><date-in-citation content-type="access-date">2024-04-09T00:00:00+03:00</date-in-citation></element-citation></ref><ref id="B11379923"><element-citation xmlns:xlink="http://www.w3.org/1999/xlink" publication-type="website" xlink:type="simple"><person-group person-group-type="author"><name name-style="western"><surname>Pelser</surname><given-names>PB</given-names></name><name name-style="western"><surname>Barcelona</surname><given-names>JF</given-names></name></person-group><article-title>PhytoImages</article-title><uri xlink:type="simple">http://www.phytoimages.siu.edu/imgs/pelserpb/r/Fabaceae_Cynometra_cebuensis_129134.html</uri><date-in-citation content-type="access-date">2024-04-10T00:00:00+03:00</date-in-citation></element-citation></ref><ref id="B11377830"><element-citation xmlns:xlink="http://www.w3.org/1999/xlink" publication-type="article" xlink:type="simple"><person-group person-group-type="author"><name name-style="western"><surname>Lillo</surname><given-names>Edgardo P.</given-names></name><name name-style="western"><surname>Malaki</surname><given-names>Archiebald B.</given-names></name><name name-style="western"><surname>Alcazar</surname><given-names>Steve Michael T.</given-names></name><name name-style="western"><surname>Rosales</surname><given-names>Raamah</given-names></name><name name-style="western"><surname>Redoblado</surname><given-names>Bernardo R.</given-names></name><name name-style="western"><surname>Diaz</surname><given-names>John Lou B.</given-names></name><name name-style="western"><surname>Pantinople</surname><given-names>Erwin M.</given-names></name><name name-style="western"><surname>Buot</surname><given-names>Inocencio E. JR</given-names></name></person-group><year>2021</year><article-title>Inventory of native and mother trees in Key Biodiversity Areas of Cebu Island, Philippines for species selection in local reforestation programs</article-title><source>Biodiversitas Journal of Biological Diversity</source><volume>22</volume><issue>11</issue><fpage>4740</fpage><lpage>4749</lpage><pub-id pub-id-type="doi">10.13057/biodiv/d221105</pub-id></element-citation></ref></ref-list></tp:taxon-treatment>
